# Supplementary material for: Preclinical Immunogenicity of a 6-Valent GBS Glycoconjugate Vaccine from a Repeat-Dose GLP Toxicology Study
Source: Vaccines (Basel). 2025 Sep 5;13(9):952. doi: 10.3390/vaccines13090952 (PMC12474038; doi:10.3390/vaccines13090952)
Supplement: Supplementary file 1 [file vaccines-13-00952-s001.zip]

Archive with 12 entries (12 files):
- Supplementary Data-vaccines-3820572.pdf
- Supplementary Figure 10-molar mass exclusion profile of GBS V conjugate.jpg
- Supplementary Figure 11-molar mass exclusion profile of GBS VII conjugate.jpg
- Supplementary Figure 2- Proton NMR of GBS Ib PS.jpg
- Supplementary Figure 3- Proton NMR of GBS II PS.jpg
- Supplementary Figure 4- Proton NMR of GBS V PS.jpg
- Supplementary Figure 5- Proton NMR of GBS VII PS.jpg
- Supplementary Figure 6-molar mass exclusion profile of GBS Ia conjugate.jpg
- Supplementary Figure 7-molar mass exclusion profile of GBS Ib conjugate.jpg
- Supplementary Figure 8-molar mass exclusion profile of GBS II conjugate.jpg
- Supplementary Figure 9-molar mass exclusion profile of GBS III conjugate.jpg
- Supplementary Figure I- Proton NMR of GBS Ia PS.jpg
